# Supplementary material for: “We Need to Live off the Land”: An Exploration and Conceptualization of Community-Based Indigenous Food Sovereignty Experiences and Practices
Source: Int J Environ Res Public Health. 2023 Mar 6;20(5):4627. doi: 10.3390/ijerph20054627 (PMC10002046; doi:10.3390/ijerph20054627)
Supplement: Supplementary file 1 [file ijerph-20-04627-s001.zip]

Archive with 1 entries (1 files):
- ijerph-2224295-supplementary.pdf
